# Supplementary material for: Functional connectivity of thalamic nuclei during sensorimotor task-based fMRI at 9.4 Tesla
Source: Front Neurosci. 2025 May 13;19:1568222. doi: 10.3389/fnins.2025.1568222 (PMC12106322; doi:10.3389/fnins.2025.1568222)
Supplement: Supplementary file 5 [file Table_1.xlsx]

## Sheet: Table S1. ANTERIOR
Table S1. ROI-to-ROI connections of anterior thalamic nuclei during motor and tactile tasks with significant functional connectivity (p-FDR < 0.05).
	MOTOR TASK					TACTILE TASK
	Pair connection		T-value	p-unc	p-FDR	Pair connection		T-value	p-unc	p-FDR
Cerebellum	L-AV	R-Lob I-III	3.83	0.006443	0.019194	L-AV	R-Lob I-III	2.99	0.020089	0.037634
						L-AV	R-Lob IV	3.52	0.009746	0.021053
						L-AV	R-Lob VI	3.15	0.016236	0.031573
						L-LP	L-Lob I-III	2.8	0.026499	0.047407
	L-LP	L-Lob IV	3.68	0.007816	0.022193	L-LP	L-Lob IV	3.15	0.016219	0.03157
						L-LP	R-Lob IV	3.64	0.008303	0.018455
						R-AV	R-Lob IV	2.78	0.027255	0.048508
						R-AV	R-Lob V	3.64	0.008301	0.018455
						R-LP	L-Lob IV	3.23	0.014424	0.028942
						R-LP	R-Lob IV	3.24	0.014304	0.028755
Basal ganglia	L-AV	L-Cd	4.16	0.004266	0.014411	L-AV	L-Cd	7.07	0.000199	0.000953
	L-AV	L-Pu	3.94	0.00558	0.01733	L-AV	L-Pu	4.32	0.003462	0.008991
	L-AV	L-Pd	3.93	0.00566	0.017494	L-AV	L-Pd	8.24	7.5e-05	0.000456
						L-AV	R-Cd	16.6	1e-06	2.3e-05
	L-AV	R-Cd	4.95	0.00166	0.007404	L-AV	R-Pu	3.27	0.013674	0.027775
	L-AV	R-Pd	3.81	0.006636	0.019662	L-AV	R-Pd	3.95	0.005545	0.013173
	R-AV	L-Cd	5.1	0.001401	0.00663	R-AV	L-Cd	6.98	0.000216	0.001003
	R-AV	R-Cd	5.2	0.001252	0.006203	R-AV	L-Pu	4.3	0.003549	0.00916
						R-AV	L-Pd	3.19	0.01533	0.030379
	L-LD	R-Cd	4.28	0.003647	0.013061	R-AV	R-Cd	9.93	2.2e-05	0.000199
	R-LD	L-Cd	3.13	0.016557	0.037552	R-AV	R-Pu	5.5	0.00091	0.002999
						R-AV	R-Pd	4.7	0.002206	0.006222
	L-LP	L-Pu	3.61	0.008623	0.023714	L-LD	L-Pd	2.82	0.025657	0.046208
	L-LP	R-Pu	3.59	0.008816	0.023999	L-LD	R-Cd	3.67	0.007913	0.017849
	L-LP	L-Pd	3.57	0.009144	0.024457	R-LD	L-Cd	3.66	0.00803	0.018036
						R-LD	R-Cd	3.68	0.007829	0.017678
	R-LP	L-Cd	5.13	0.001359	0.006486	L-LP	L-Cd	3.81	0.00659	0.015168
	R-LP	L-Pu	5.27	0.001162	0.005933	L-LP	L-Pu	2.8	0.026695	0.047718
	R-LP	R-Pu	8.49	6.2e-05	0.000801	L-LP	L-Pd	4.81	0.00194	0.005565
	R-LP	L-Pd	3	0.020069	0.04344	L-LP	R-Cd	3.87	0.006115	0.014242
	R-LP	R-Pd	5.92	0.000585	0.003759	L-LP	R-Pu	2.83	0.025326	0.045727
						L-LP	R-Pd	3.4	0.011497	0.024107
						R-LP	L-Cd	3.93	0.005699	0.013419
						R-LP	L-Pu	3.77	0.007003	0.016014
						R-LP	L-Pd	3.7	0.007693	0.017389
						R-LP	R-Cd	3.45	0.010741	0.022788
						R-LP	R-Pu	3.42	0.01117	0.023536
						R-LP	R-Pd	6.51	0.00033	0.001384
Cortical areas	R-LP	L-INS	3.33	0.012617	0.031269	L-AV	R-SPL	-5.65	0.000775	0.00265
	R-LP	R-INS	5.98	0.000551	0.0036	L-AV	R-Cun	-2.79	0.027015	0.048209
	R-LP	R-IPL	3.88	0.006083	0.018403	L-AV	R-LING	-3.01	0.0197	0.037066
	R-LP	R-SPL	4.22	0.003921	0.013677	R-AV	L-SPL	-5.45	0.000959	0.003126
						R-AV	R-INS	3.47	0.010428	0.022213
						R-AV	R-SPL	-6.48	0.00034	0.001412
						L-LD	R-PCAL	2.94	0.021703	0.040029
						L-LP	L-INS	2.94	0.021681	0.040023
						L-LP	L-IPL	2.88	0.023548	0.042805
						L-LP	R-INS	2.77	0.027711	0.049061
						L-LP	R-IPL	2.8	0.026365	0.04723
						R-LP	L-INS	4.43	0.003061	0.008147
						R-LP	L-PCAL	3.47	0.010412	0.022201
						R-LP	R-INS	4.78	0.002024	0.005781
						R-LP	R-IPL	3.19	0.015352	0.030379
						R-LP	R-PCAL	3.63	0.008439	0.018661
	L-LP	L-PCG	3.17	0.015666	0.036094
	L-LP	R-PCG	3.84	0.006411	0.019153
						L-AV	R-PoCG	-3.11	0.017106	0.032937
