# Supplementary material for: Functional connectivity of thalamic nuclei during sensorimotor task-based fMRI at 9.4 Tesla
Source: Front Neurosci. 2025 May 13;19:1568222. doi: 10.3389/fnins.2025.1568222 (PMC12106322; doi:10.3389/fnins.2025.1568222)
Supplement: Supplementary file 6 [file Table_2.xlsx]

## Sheet: Table S2. MEDIAL
Table S2. ROI-to-ROI connections of medial thalamic nuclei during motor and tactile tasks with significant functional connectivity (p-FDR < 0.05).
	MOTOR TASK					TACTILE TASK
	Pair connection		T-value	p-unc	p-FDR	Pair connection		T-value	p-unc	p-FDR
Cerebellum	L-CM	R-Lob IV	3,23	0.014369	0.033832	L-CM	L-Lob IV	3.66	0.008106	0.018036
	L-CM	R-Lob V	3,04	0.018766	0,04156	L-CM	L-Lob V	2.87	0.024034	0.043838
	L-CM	L-Lob VI	4,52	0.002723	0.010561	L-CM	R-Lob IV	4.13	0.004427	0.010941
	L-CM	R-Lob VI	4,01	0.005122	0.016399	L-CM	R-Lob V	3.02	0.019336	0.036543
						L-Pf	L-Lob IV	3.11	0.017119	0.033098
						L-Pf	L-Lob V	3.41	0.011219	0.023662
						L-Pf	R-Lob V	3.79	0.006795	0.015555
						L-Pf	R-Lob VI	3.02	0.019331	0.036543
						L-MDm	L-Lob IV	2.93	0.022068	0.040737
						L-MDm	R-Lob IV	3.16	0.015983	0.031167
						L-MDm	R-Lob V	2.76	0.028072	0.049641
						L-MDl	L-Lob IV	2.99	0.020085	0.037726
						L-MDl	R-Lob VI	2.92	0.02249	0.041372
	R-CM	R-Lob IV	2,99	0,020194	0,043621	R-CM	L-Lob IV	3.15	0.016257	0.031644
	R-CM	R-Lob V	3,44	0,010901	0,027903	R-CM	L-Lob V	2.96	0.02107	0.039199
						R-CM	R-Lob IV	3.37	0.011959	0.02493
						R-Pf	R-Lob IV	2.78	0.027331	0.048571
	R-MDm	L-Lob I-III	4,00	0,005212	0,016548	R-MDm	L-Lob IV	3.38	0.011832	0.024737
	R-MDm	R-Lob I-III	3,56	0,009268	0,024726	R-MDm	R-Lob I-III	3.51	0.009841	0.021151
	R-MDm	R-Lob IV	3,43	0,010914	0,027903	R-MDm	R-Lob IV	3.5	0.010017	0.021466
						R-MDm	R-Lob V	3.09	0.017564	0.033759
Basal ganglia	L-Cd	L-Pf	3.6	0.008699	0.024398	L-Cd	L-Pf	5.22	0.00122	0.003813
	L-Cd	L-MDm	4.98	0.001609	0.007535	L-Cd	L-MDm	5.17	0.001301	0.004022
	L-Cd	L-MDl	4.06	0.004837	0.016062	L-Cd	L-MDl	6.2	0.000444	0.001722
	L-Cd	R-Pf	3.07	0.018146	0.041232	L-Cd	R-Pf	5.37	0.001039	0.003327
	L-Cd	R-MDm	6.42	0.000359	0.002646	L-Cd	R-MDm	7.81	0.000107	0.000594
	L-Cd	R-MDl	5.76	0.000691	0.004153	L-Cd	R-MDl	5.87	0.000617	0.00223
	R-Cd	L-Pf	3.58	0.009002	0.025043	R-Cd	L-Pf	4.88	0.001787	0.005165
	R-Cd	L-MDm	3.69	0.007729	0.022435	R-Cd	L-MDm	4.66	0.002305	0.00646
	R-Cd	L-MDl	3.09	0.017463	0.039892	R-Cd	L-MDl	5.53	0.000877	0.002907
	R-Cd	R-MDm	2.95	0.021389	0.046343	R-Cd	R-Pf	4.12	0.00447	0.011021
	R-Cd	R-MDl	2.96	0.021225	0.046173	R-Cd	R-MDm	4.39	0.003189	0.008404
						R-Cd	R-MDl	4.36	0.003296	0.008613
	L-Pu	L-CM	7.6	0.000126	0.001294	L-Pu	L-CM	5.69	0.000743	0.00257
	L-Pu	L-Pf	5.22	0.00123	0.006363	L-Pu	L-Pf	5.04	0.001496	0.004489
	L-Pu	L-MDm	3.04	0.018954	0.04268	L-Pu	L-MDm	4.04	0.00494	0.012023
	L-Pu	L-MDl	3.32	0.012768	0.032183	L-Pu	L-MDl	6.88	0.000235	0.001082
	L-Pu	R-CM	6.29	0.000408	0.002934	L-Pu	R-CM	4.37	0.003288	0.00861
	L-Pu	R-Pf	4.09	0.004616	0.015595	L-Pu	R-Pf	6.35	0.000385	0.001566
	L-Pu	R-MDm	4.77	0.002033	0.008689	L-Pu	R-MDm	5.81	0.000656	0.002346
	L-Pu	R-MDl	8.12	8.3e-05	0.001025	L-Pu	R-MDl	5.83	0.000643	0.002311
	R-Pu	L-CM	5.14	0.001333	0.006663	R-Pu	L-CM	4.22	0.003925	0.009905
	R-Pu	L-Pf	5.05	0.001485	0.007141	R-Pu	L-Pf	5.05	0.001477	0.004437
	R-Pu	L-MDm	2.91	0.02276	0.048723	R-Pu	L-MDm	3.55	0.009397	0.02036
	R-Pu	L-MDl	3.42	0.011202	0.029197	R-Pu	L-MDl	5.95	0.000572	0.00209
	R-Pu	R-CM	9.53	2.9e-05	0.000501	R-Pu	R-CM	4.64	0.00237	0.006594
	R-Pu	R-Pf	4.17	0.004171	0.014406	R-Pu	R-Pf	5.95	0.00057	0.00209
	R-Pu	R-MDm	4.94	0.001676	0.0077	R-Pu	R-MDm	5.54	0.000868	0.002892
	R-Pu	R-MDl	10.76	1.3e-05	0.000308	R-Pu	R-MDl	5.13	0.001359	0.004123
	L-Pd	L-CM	4.88	0.001796	0.007993	L-Pd	L-CM	4.97	0.001621	0.004749
	L-Pd	L-Pf	3.24	0.014277	0.034801	L-Pd	L-Pf	4.16	0.00424	0.010514
	L-Pd	L-MDm	4.95	0.001651	0.007622	L-Pd	L-MDm	8.84	4.8e-05	0.000336
	L-Pd	L-MDl	3.38	0.011747	0.030231	L-Pd	L-MDl	4.42	0.003083	0.008175
	L-Pd	R-CM	4.28	0.003648	0.013106	L-Pd	R-CM	3.17	0.01575	0.030769
	L-Pd	R-MDm	5.63	0.000788	0.004543	L-Pd	R-Pf	3.61	0.008605	0.01897
	L-Pd	R-MDl	7.9	9.8e-05	0.001141	L-Pd	R-MDm	7.21	0.000176	0.000865
						L-Pd	R-MDl	5.8	0.000663	0.002363
	R-Pd	L-CM	5.21	0.001237	0.006363	R-Pd	L-CM	5.51	0.000895	0.002949
	R-Pd	L-Pf	4.84	0.001883	0.00826	R-Pd	L-Pf	8.29	7.2e-05	0.000448
	R-Pd	L-MDm	4.70	0.0022	0.009189	R-Pd	L-MDm	5.63	0.000788	0.002694
	R-Pd	L-MDl	4.09	0.004631	0.015619	R-Pd	L-MDl	8.23	7.6e-05	0.000466
	R-Pd	R-CM	7.00	0.000212	0.00186	R-Pd	R-CM	5.9	0.000598	0.002173
	R-Pd	R-MDm	7.43	0.000145	0.001409	R-Pd	R-Pf	12.05	6e-06	8.5e-05
	R-Pd	R-MDl	9.34	3.4e-05	0.000522	R-Pd	R-MDm	7.26	0.000169	0.000842
						R-Pd	R-MDl	7.98	9.3e-05	0.000542
Cortical areas	L-INS	L-CM	9.46	3.1e-05	0.000507	L-INS	L-CM	10.32	1.7e-05	0.000175
	L-INS	L-Pf	7.44	0.000144	0.001405	L-INS	L-Pf	8.16	8e-05	0.000482
	L-INS	L-MDm	3.08	0.017804	0.040584	L-INS	L-MDm	4.98	0.001605	0.004723
	L-INS	L-MDl	4.64	0.002362	0.009704	L-INS	L-MDl	7.56	0.000131	0.000699
	L-INS	R-CM	3.24	0.014326	0.034879	L-INS	R-CM	6.63	0.000296	0.001279
	L-INS	R-Pf	4.54	0.002655	0.01045	L-INS	R-Pf	8.19	7.9e-05	0.000476
	L-INS	R-MDm	3	0.019947	0.044109	L-INS	R-MDm	4.19	0.004094	0.01021
						L-INS	R-MDl	6.25	0.000424	0.001673
	R-INS	L-CM	6.31	0.000399	0.002885	R-INS	L-CM	9.9	2.3e-05	0.000204
	R-INS	L-Pf	6.69	0.000279	0.002227	R-INS	L-Pf	8.39	6.7e-05	0.000426
	R-INS	L-MDm	4.05	0.00487	0.01612	R-INS	L-MDm	5.55	0.000862	0.002883
	R-INS	L-MDl	4.91	0.001732	0.007821	R-INS	L-MDl	7.62	0.000124	0.000677
	R-INS	R-CM	3.02	0.019263	0.043176	R-INS	R-CM	7.87	0.000101	0.000575
	R-INS	R-MDm	4.06	0.004794	0.015968	R-INS	R-Pf	10.27	1.8e-05	0.000177
	R-INS	R-MDl	5.13	0.001349	0.006682	R-INS	R-MDm	5.16	0.001303	0.004022
						R-INS	R-MDl	7.48	0.00014	0.000737
	R-IPL	R-Pf	3.51	0.00983	0.026634	R-IPL	L-Pf	4.23	0.003909	0.009876
						R-IPL	L-MDl	4.52	0.002722	0.007364
						R-IPL	R-Pf	6.96	0.000218	0.00102
						R-IPL	R-MDm	3.71	0.007513	0.016999
						R-IPL	R-MDl	4	0.005201	0.012578
	L-SPL	L-CM	4.17	0.004181	0.014419	L-SPL	R-CM	2.87	0.02406	0.043848
	L-SPL	L-Pf	5.87	0.000619	0.003918
	L-SPL	R-CM	5.80	0.000662	0.004049
	L-SPL	R-Pf	5.76	0.00069	0.004153
	R-SPL	L-CM	3.52	0.009791	0.026619	R-SPL	R-CM	2.81	0.026057	0.04681
	R-SPL	L-Pf	5.81	0.000657	0.004048	R-SPL	R-MDm	-3.02	0.019333	0.036543
	R-SPL	R-CM	6.12	0.000482	0.003301
	R-SPL	R-Pf	9.38	3.3e-05	0.000518
	R-SPL	R-MDl	4.96	0.001642	0.007622
						L-Cun	L-Pf	3.33	0.012514	0.025862
						L-Cun	R-CM	4.11	0.004531	0.011146
						R-Cun	L-CM	2.76	0.027998	0.049574
						R-Cun	L-Pf	3.99	0.005243	0.012645
						R-Cun	R-CM	4.27	0.003699	0.009458
						L-LING	L-Pf	3.47	0.010466	0.022294
						L-LING	R-CM	3.55	0.009293	0.020217
						R-LING	L-Pf	3.3	0.013082	0.02659
						R-LING	R-CM	3.38	0.011824	0.024737
	L-PCAL	L-CM	3.15	0.016081	0.037683	L-PCAL	L-Pf	5.96	0.000563	0.00207
	L-PCAL	R-CM	3.29	0.013265	0.032994	L-PCAL	L-MDm	3.38	0.011813	0.024737
						L-PCAL	L-MDl	3.54	0.009504	0.020529
						L-PCAL	R-CM	4.5	0.002786	0.007497
						L-PCAL	R-Pf	6.66	0.000288	0.00125
						L-PCAL	R-MDm	3.15	0.016246	0.031644
						L-PCAL	R-MDl	4.55	0.002627	0.007196
						R-PCAL	L-Pf	6.19	0.000452	0.001745
						R-PCAL	L-MDm	3.53	0.009646	0.020773
						R-PCAL	L-MDl	3.88	0.006031	0.014091
						R-PCAL	R-CM	3.97	0.005383	0.012857
						R-PCAL	R-Pf	6.56	0.000314	0.001332
						R-PCAL	R-MDm	3.25	0.014111	0.028235
						R-PCAL	R-MDl	4.88	0.001785	0.005165
	L-PCG	L-CM	5.68	0.000755	0.004375	L-PCG	L-CM	7.92	9.7e-05	0.000559
	L-PCG	L-MDm	2.89	0.023336	0.049758	L-PCG	R-CM	11.22	1e-05	0.000114
	L-PCG	L-MDl	3.87	0.0061	0.018963
	L-PCG	R-CM	6.05	0.000514	0.003437
	L-PCG	R-MDm	4.52	0.002723	0.010657
	L-PCG	R-MDl	6.52	0.000328	0.002502
	R-PCG	L-CM	3.38	0.011704	0.030174	R-PCG	L-CM	7.48	0.00014	0.000737
	R-PCG	L-MDl	4.12	0.004439	0.015091	R-PCG	R-CM	9.78	2.5e-05	0.000213
	R-PCG	R-CM	7.20	0.000178	0.001642
	R-PCG	R-MDm	3.45	0.010685	0.028259
	R-PCG	R-MDl	6.06	0.000513	0.003437
	L-PoCG	L-CM	6.86	0.00024	0.00198	L-PoCG	L-CM	6.88	0.000235	0.001082
	L-PoCG	L-Pf	6.13	0.000479	0.00329	L-PoCG	L-Pf	5.69	0.000745	0.002574
	L-PoCG	L-MDl	3.54	0.009446	0.025911	L-PoCG	L-MDl	3.24	0.014165	0.028316
	L-PoCG	R-CM	5.15	0.001319	0.006655	L-PoCG	R-CM	6.21	0.000441	0.001719
						L-PoCG	R-Pf	3.3	0.01309	0.02659
						L-PoCG	R-MDl	3.31	0.012922	0.02639
	R-PoCG	L-CM	5.45	0.000952	0.005221	R-PoCG	L-CM	6.77	0.000261	0.001166
	R-PoCG	L-Pf	4.48	0.002866	0.010998	R-PoCG	R-CM	7.24	0.000171	0.00085
	R-PoCG	L-MDl	3.25	0.014119	0.034493
	R-PoCG	R-CM	13.17	3e-06	0.000161
	R-PoCG	R-MDm	3.91	0.005809	0.018325
	R-PoCG	R-MDl	4.51	0.002765	0.010707
	L-PrCG	L-CM	9.43	3.1e-05	0.000507	L-PrCG	L-CM	12.4	5e-06	7.5e-05
	L-PrCG	L-Pf	13.65	3e-06	0.000147	L-PrCG	L-Pf	9.07	4.1e-05	0.000306
	L-PrCG	L-MDl	3.43	0.010924	0.028576	L-PrCG	L-MDl	4.2	0.004042	0.010093
	L-PrCG	R-CM	6.99	0.000214	0.001866	L-PrCG	R-CM	9.52	2.9e-05	0.000243
	L-PrCG	R-Pf	4.49	0.002832	0.010927	L-PrCG	R-Pf	3.98	0.00531	0.012726
	L-PrCG	R-MDl	3.52	0.009765	0.026581	L-PrCG	R-MDm	3.01	0.019663	0.036997
						L-PrCG	R-MDl	4.17	0.004181	0.010405
	R-PrCG	L-CM	6.70	0.000278	0.002223	R-PrCG	L-CM	10.65	1.4e-05	0.000151
	R-PrCG	L-Pf	9.97	2.2e-05	0.00041	R-PrCG	L-Pf	5.27	0.001155	0.003638
	R-PrCG	L-MDl	3.00	0.020006	0.044149	R-PrCG	L-MDl	3.06	0.018206	0.034744
	R-PrCG	R-CM	10.87	1.2e-05	0.000302	R-PrCG	R-CM	9.45	3.1e-05	0.00025
	R-PrCG	R-Pf	3.38	0.011754	0.030231	R-PrCG	R-Pf	3.56	0.009192	0.020017
	R-PrCG	R-MDl	4.33	0.003437	0.012644	R-PrCG	R-MDl	3.59	0.008852	0.019419
