# Supplementary material for: Functional connectivity of thalamic nuclei during sensorimotor task-based fMRI at 9.4 Tesla
Source: Front Neurosci. 2025 May 13;19:1568222. doi: 10.3389/fnins.2025.1568222 (PMC12106322; doi:10.3389/fnins.2025.1568222)
Supplement: Supplementary file 7 [file Table_3.xlsx]

## Sheet: Table S3. LATERAL
Table S3. ROI-to-ROI connections of lateral thalamic nuclei during motor and tactile tasks with significant functional connectivity (p-FDR < 0.05).
	MOTOR TASK					TACTILE TASK
	Pair connection		T-value	p-unc	p-FDR	Pair connection		T-value	p-unc	p-FDR
Cerebellum						L-VA	L-Lob IV	3.58	0.008948	0.019585
						L-VA	L-Lob VI	3.1	0.017359	0.033447
						L-VA	R-Lob I-III	4.32	0.003491	0.009011
						L-VA	R-Lob IV	4.72	0.002152	0.006107
						L-VA	R-Lob V	3.28	0.013557	0.027254
						L-VA	R-Lob VI	4.66	0.002321	0.006474
	L-Vla	R-Lob V	3.17	0.015809	0.036279	L-VLa	L-Lob IV	4.04	0.004939	0.012023
	L-Vla	R-Lob VI	2.98	0.020431	0.044088	L-VLa	L-Lob VI	3.16	0.015868	0.03097
						L-VLa	R-Lob I-III	3.56	0.009159	0.019966
						L-VLa	R-Lob IV	4.23	0.003869	0.009806
						L-VLa	R-Lob V	3.96	0.005437	0.012972
						L-VLa	R-Lob VI	5.02	0.001532	0.004557
	L-VLp	R-Lob IV	3.26	0.013883	0.032897	L-VLp	L-Lob IV	3.66	0.00809	0.018028
	L-VLp	R-Lob V	3.54	0.009528	0.025263	L-VLp	L-Lob VI	3.08	0.017751	0.034058
						L-VLp	R-Lob IV	3.43	0.011013	0.02332
						L-VLp	R-Lob V	3.42	0.011085	0.023425
						L-VLp	R-Lob VI	4.35	0.003352	0.008737
	L-VPL	L-Lob IV	4.03	0.004982	0.01607	L-VPL	L-Lob IV	4.47	0.002916	0.007799
	L-VPL	R-Lob IV	4.18	0.004147	0.014165	L-VPL	L-Lob V	2.79	0.026868	0.048047
	L-VPL	R-Lob V	3.69	0.007806	0.022193	L-VPL	R-Lob IV	4.1	0.004545	0.011168
						L-VPL	R-Lob V	3.87	0.006108	0.014256
	R-VA	R-Lob I-III	3.4	0.011438	0.029	R-VA	L-Lob IV	3.13	0.016592	0.032237
						R-VA	L-Lob VI	3.58	0.009003	0.019685
						R-VA	R-Lob I-III	4	0.005198	0.012578
						R-VA	R-Lob IV	3.66	0.008094	0.018028
						R-VA	R-Lob V	3.3	0.013133	0.02665
						R-VA	R-Lob VI	3.28	0.013536	0.027254
	R-VLa	R-Lob I-III	3.87	0.006161	0.018574	R-VLa	L-Lob IV	3.19	0.015345	0.030197
						R-VLa	L-Lob VI	3.42	0.011132	0.023501
						R-VLa	R-Lob I-III	2.82	0.025926	0.046654
						R-VLa	R-Lob IV	3.19	0.015236	0.030011
						R-VLa	R-Lob V	3.08	0.017916	0.034313
						R-VLa	R-Lob VI	3.31	0.012954	0.02639
	R-VLp	L-Lob IV	2.89	0.023432	0.048892	R-VLp	L-Lob IV	3.57	0.009119	0.019899
	R-VLp	R-Lob IV	3.57	0.009069	0.024316	R-VLp	L-Lob VI	2.99	0.020191	0.037892
	R-VLp	R-Lob V	3.77	0.007024	0.020539	R-VLp	R-Lob IV	3.31	0.012857	0.026346
	R-VLp	R-Lob VI	3.11	0.017172	0.038611	R-VLp	R-Lob V	3.34	0.012353	0.025675
						R-VLp	R-Lob VI	3.01	0.019551	0.036884
	R-VPL	L-Lob IV	5.23	0.001207	0.006033	R-VPL	L-Lob IV	4.92	0.001711	0.004979
	R-VPL	R-Lob IV	3.53	0.009628	0.025496	R-VPL	L-Lob V	3.46	0.010503	0.022347
						R-VPL	R-Lob I-III	2.82	0.025716	0.046432
						R-VPL	R-Lob IV	4.29	0.003594	0.009244
						R-VPL	R-Lob V	3.33	0.012563	0.02591
Basal ganglia	L-Cd	L-VA	3.2	0.01515	0.036264	L-Cd	L-VA	8.92	4.5e-05	0.000329
	L-Cd	L-VLa	10.81	1.3e-05	0.000306	L-Cd	L-VLa	10.2	1.9e-05	0.00018
	L-Cd	L-VLp	7.55	0.000131	0.001321	L-Cd	L-VLp	5.77	0.000683	0.002425
	L-Cd	R-VA	6.9	0.000232	0.001964	L-Cd	L-VPL	4.56	0.002617	0.007179
	L-Cd	R-VLa	10.6	1.5e-05	0.000322	L-Cd	R-VA	16.03	1e-06	2.7e-05
	L-Cd	R-VLp	7.83	0.000105	0.001173	L-Cd	R-VLa	9.65	2.7e-05	0.000228
						L-Cd	R-VLp	7.31	0.000161	0.000814
						L-Cd	R-VPL	3.47	0.010401	0.022222
	R-Cd	L-VLa	6.74	0.000268	0.002149	R-Cd	L-VA	7.61	0.000125	0.000678
	R-Cd	L-VLp	4.80	0.001967	0.00856	R-Cd	L-VLa	9.38	3.3e-05	0.00026
	R-Cd	R-VA	4.68	0.002263	0.009389	R-Cd	L-VLp	6.14	0.000471	0.001793
	R-Cd	R-VLa	6.14	0.00047	0.003264	R-Cd	L-VPL	3.61	0.008603	0.01897
	R-Cd	R-VLp	4.71	0.002188	0.009183	R-Cd	R-VA	11.5	8e-06	0.000104
						R-Cd	R-VLa	9.85	2.4e-05	0.000206
						R-Cd	R-VLp	6.25	0.000426	0.001673
	L-Pu	L-VA	3.6	0.008701	0.024398	L-Pu	L-VA	11.28	1e-05	0.000111
	L-Pu	L-VLa	3.66	0.008118	0.023167	L-Pu	L-VLa	6.48	0.000341	0.001416
	L-Pu	L-VLp	4.83	0.001903	0.008315	L-Pu	L-VLp	5.71	0.000728	0.002528
	L-Pu	L-VPL	4.01	0.005124	0.016633	L-Pu	L-VPL	6.08	0.0005	0.001881
	L-Pu	R-VA	3.59	0.008907	0.024843	L-Pu	R-VA	9.87	2.3e-05	0.000206
	L-Pu	R-VLa	6.38	0.000373	0.002714	L-Pu	R-VLa	6.09	0.000495	0.001874
	L-Pu	R-VLp	8.84	4.8e-05	0.000678	L-Pu	R-VLp	5.49	0.00092	0.003017
	L-Pu	R-VPL	5.17	0.001293	0.006572	L-Pu	R-VPL	5.96	0.000566	0.00208
	R-Pu	L-VA	3.38	0.011786	0.030276	R-Pu	L-VA	9.24	3.6e-05	0.000282
	R-Pu	L-VLa	3.32	0.012683	0.032158	R-Pu	L-VLa	6.24	0.000426	0.001673
	R-Pu	L-VLp	4.23	0.003908	0.013742	R-Pu	L-VLp	4.92	0.001722	0.004999
	R-Pu	L-VPL	4.40	0.003162	0.011856	R-Pu	L-VPL	5.3	0.001119	0.003533
	R-Pu	R-VA	4.58	0.002557	0.010251	R-Pu	R-VA	8.84	4.8e-05	0.000336
	R-Pu	R-VLa	5.89	0.000603	0.003862	R-Pu	R-VLa	5.04	0.001499	0.004489
	R-Pu	R-VLp	7.96	9.4e-05	0.00113	R-Pu	R-VLp	4.61	0.00245	0.006799
	R-Pu	R-VPL	6.53	0.000326	0.002495	R-Pu	R-VPL	4.97	0.001616	0.004745
	L-Pd	L-VPL	4.21	0.00401	0.014013	L-Pd	L-VA	5.77	0.000684	0.002425
	L-Pd	R-VLa	3.54	0.00951	0.025996	L-Pd	L-VLa	6	0.00054	0.002008
	L-Pd	R-VLp	4.7	0.002207	0.009194	L-Pd	L-VLp	4.72	0.002151	0.006107
	L-Pd	R-VPL	4.42	0.003094	0.011643	L-Pd	L-VPL	5.25	0.00119	0.003744
	L-Pd	L-VA	3.39	0.011634	0.030066	L-Pd	R-VA	5.03	0.001507	0.004508
						L-Pd	R-VLa	6.29	0.000407	0.001628
						L-Pd	R-VLp	5.73	0.000715	0.002497
						L-Pd	R-VPL	4.29	0.003614	0.009274
	R-Pd	L-VA	4.54	0.002676	0.010494	R-Pd	L-VA	8.91	4.5e-05	0.000329
	R-Pd	L-VLa	4.37	0.00327	0.012198	R-Pd	L-VLa	7.59	0.000128	0.00069
	R-Pd	L-VLp	4.95	0.001651	0.007622	R-Pd	L-VLp	6.6	0.000304	0.0013
	R-Pd	L-VPL	5.08	0.001424	0.006926	R-Pd	L-VPL	7.71	0.000116	0.000635
	R-Pd	R-VA	4.46	0.002932	0.011232	R-Pd	R-VA	9.49	3e-05	0.000248
	R-Pd	R-VLa	4.71	0.002178	0.009162	R-Pd	R-VLa	7.5	0.000137	0.000726
	R-Pd	R-VLp	7.04	0.000204	0.001808	R-Pd	R-VLp	7.73	0.000113	0.000627
	R-Pd	R-VPL	5.39	0.001017	0.005483	R-Pd	R-VPL	8.68	5.4e-05	0.000364
Cortical areas	L-INS	L-VA	4.29	0.003632	0.013092	L-INS	L-VA	4.17	0.004202	0.010444
	L-INS	L-VLa	4.34	0.003403	0.012543	L-INS	L-VLa	5.59	0.00082	0.002777
	L-INS	L-VLp	5.24	0.001194	0.006265	L-INS	L-VLp	6.11	0.000485	0.001838
	L-INS	L-VPL	4.75	0.002079	0.008813	L-INS	L-VPL	7.77	0.00011	0.000608
	L-INS	R-VA	3.82	0.006539	0.019748	L-INS	R-VA	4.72	0.002163	0.00612
	L-INS	R-VLa	4.56	0.002598	0.01032	L-INS	R-VLa	5.87	0.000616	0.00223
	L-INS	R-VLp	5.57	0.000845	0.004801	L-INS	R-VLp	6.62	0.000299	0.001284
						L-INS	R-VPL	6.17	0.000461	0.00177
	R-INS	L-VA	4.17	0.004208	0.014465	R-INS	L-VA	4.04	0.004945	0.012023
	R-INS	L-VLa	4.30	0.003585	0.01299	R-INS	L-VLa	5.31	0.001107	0.003509
	R-INS	L-VLp	5.00	0.001559	0.00736	R-INS	L-VLp	6.36	0.000383	0.001563
	R-INS	L-VPL	4.90	0.001762	0.007889	R-INS	L-VPL	8.43	6.5e-05	0.00042
	R-INS	R-VA	4.36	0.003312	0.012314	R-INS	R-VA	5.42	0.000982	0.003179
	R-INS	R-VLa	5.20	0.001251	0.00642	R-INS	R-VLa	6.34	0.000388	0.001574
	R-INS	R-VLp	7.06	0.000201	0.001794	R-INS	R-VLp	7.3	0.000163	0.000821
	R-INS	R-VPL	3.46	0.010494	0.02805	R-INS	R-VPL	7.41	0.000148	0.000766
	R-IPL	L-VLa	3.01	0.019588	0.043676	R-IPL	L-VA	4.25	0.003813	0.009703
						R-IPL	L-VLa	3.61	0.008655	0.01906
						R-IPL	L-VLp	3.18	0.015467	0.030381
						R-IPL	L-VPL	4.24	0.003841	0.009761
						R-IPL	R-VA	4.53	0.002701	0.007333
						R-IPL	R-VLa	3.75	0.007214	0.016374
						R-IPL	R-VLp	3.98	0.005292	0.012703
						R-IPL	R-VPL	4.27	0.003714	0.009474
	L-SPL	R-VLp	3.90	0.005905	0.018519	L-SPL	L-VA	-3.09	0.017647	0.033888
						L-SPL	R-VA	-3.13	0.016574	0.032231
	R-SPL	L-VLp	3.05	0.018622	0.042092	R-SPL	L-VA	-5.78	0.000681	0.002421
	R-SPL	L-VPL	3.56	0.009162	0.025325	R-SPL	R-VA	-2.97	0.020806	0.038774
	R-SPL	R-VLp	5.39	0.001024	0.005503
	R-SPL	R-VPL	4.01	0.005133	0.016633
						L-Cun	L-VA	-2.85	0.024581	0.044646
	R-Cun	L-VPL	3.11	0.01699	0.039103	R-Cun	L-VA	-2.93	0.022056	0.040737
	R-LING	L-VPL	3.28	0.013553	0.033453
						L-PCAL	L-VLa	3.12	0.016904	0.032784
						L-PCAL	L-VLp	3.65	0.008148	0.018112
						L-PCAL	L-VPL	3.93	0.00564	0.013413
						L-PCAL	R-VLa	3.3	0.013158	0.026652
						L-PCAL	R-VLp	4.61	0.002461	0.00682
						L-PCAL	R-VPL	4.57	0.002588	0.007116
						R-PCAL	L-VLa	3.04	0.018891	0.035956
						R-PCAL	L-VLp	3.77	0.006943	0.015843
						R-PCAL	L-VPL	4.29	0.003614	0.009274
						R-PCAL	R-VLa	3.2	0.015068	0.029872
						R-PCAL	R-VLp	4.55	0.002644	0.00722
						R-PCAL	R-VPL	4.36	0.003297	0.008613
	L-PCG	L-VLp	3.44	0.010904	0.028558	L-PCG	L-VPL	3.68	0.007907	0.017686
	L-PCG	L-VPL	8.28	7.3e-05	0.000939	L-PCG	R-VPL	3.78	0.006858	0.015682
	L-PCG	R-VLp	3.60	0.00877	0.024527
	L-PCG	R-VPL	8.46	6.3e-05	0.000835
	R-PCG	L-VLa	3.06	0.018333	0.041568	R-PCG	L-VPL	3.46	0.010512	0.022347
	R-PCG	L-VLp	3.15	0.016124	0.037683	R-PCG	R-VPL	3.59	0.008909	0.01952
	R-PCG	L-VPL	5.69	0.000744	0.004348
	R-PCG	R-VLp	3.76	0.007061	0.020979
	R-PCG	R-VPL	7.94	9.6e-05	0.001131
	L-PoCG	L-VA	3.19	0.015295	0.036371	L-PoCG	L-VPL	5.03	0.001512	0.004511
	L-PoCG	L-VLa	3.59	0.00889	0.024829	L-PoCG	R-VPL	3.69	0.007771	0.017419
	L-PoCG	L-VLp	4.60	0.002491	0.010042
	L-PoCG	L-VPL	6.63	0.000295	0.002327
	L-PoCG	R-VLp	3.32	0.012768	0.032183
	L-PoCG	R-VPL	3.73	0.007397	0.021646
	R-PoCG	L-VA	3.76	0.007089	0.021003	R-PoCG	L-VPL	3.06	0.018198	0.034744
	R-PoCG	L-VLa	3.80	0.006722	0.020223	R-PoCG	R-VPL	3.1	0.017278	0.033358
	R-PoCG	L-VLp	4.79	0.001988	0.008598
	R-PoCG	L-VPL	4.91	0.001727	0.007821
	R-PoCG	R-VLp	4.39	0.003212	0.012023
	R-PoCG	R-VPL	7.60	0.000126	0.001294
	L-PrCG	L-VLa	4.97	0.001622	0.007561	L-PrCG	L-VA	3.17	0.015608	0.030546
	L-PrCG	L-VLp	5.68	0.000754	0.004375	L-PrCG	L-VLp	2.9	0.022851	0.04193
	L-PrCG	L-VPL	5.82	0.000647	0.004014	L-PrCG	L-VPL	7.23	0.000173	0.000853
	L-PrCG	R-VLa	3.26	0.013907	0.03413	L-PrCG	R-VPL	4.58	0.002544	0.007006
	L-PrCG	R-VLp	4.65	0.002355	0.009696
	L-PrCG	R-VPL	4.07	0.004746	0.015859
	R-PrCG	L-VA	3.14	0.016296	0.037995	R-PrCG	L-VPL	5.02	0.001539	0.004571
	R-PrCG	L-VLa	3.64	0.008246	0.023427	R-PrCG	R-VPL	4.62	0.002435	0.006765
	R-PrCG	L-VLp	4.00	0.005187	0.016781
	R-PrCG	L-VPL	6.89	0.000233	0.001966
	R-PrCG	R-VLp	4.78	0.00201	0.00862
	R-PrCG	R-VPL	8.82	4.9e-05	0.000687
