# Supplementary material for: Functional connectivity of thalamic nuclei during sensorimotor task-based fMRI at 9.4 Tesla
Source: Front Neurosci. 2025 May 13;19:1568222. doi: 10.3389/fnins.2025.1568222 (PMC12106322; doi:10.3389/fnins.2025.1568222)
Supplement: Supplementary file 8 [file Table_4.xlsx]

## Sheet: Table S4. POSTERIOR
Table S4. ROI-to-ROI connections of posterior thalamic nuclei during motor and tactile tasks with significant functional connectivity (p-FDR < 0.05).
	MOTOR TASK					TACTILE TASK
	Pair connection		T-value	p-unc	p-FDR	Pair connection		T-value	p-unc	p-FDR
Cerebellum	L-MGN	L-Lob IV	7.1	0.000195	0.00174	L-MGN	L-Lob IV	4.2	0.004037	0.010091
	L-MGN	L-Lob V	3.73	0.007324	0.021089	L-MGN	L-Lob V	4.13	0.004424	0.010941
	L-MGN	R-Lob IV	6.27	0.000416	0.002973	L-MGN	R-Lob IV	4.33	0.003427	0.008868
	L-MGN	R-Lob V	8.48	6.3e-05	0.000801	L-MGN	R-Lob V	4.39	0.003211	0.008442
	L-LGN	L-Lob IV	6.6	0.000305	0.002339	L-LGN	L-Lob IV	3.93	0.005683	0.01347
	L-LGN	L-Lob V	9.62	2.8e-05	0.000485	L-LGN	L-Lob VI	4.13	0.00438	0.010848
	L-LGN	R-Lob IV	3.3	0.013144	0.032147	L-LGN	R-Lob IV	3.19	0.015207	0.03
	L-LGN	R-Lob V	3.11	0.017046	0.038394	L-LGN	L-Lob V	5.53	0.00088	0.002908
						L-LGN	R-Lob V	7.57	0.00013	0.000698
						L-LGN	R-Lob VI	5.15	0.001322	0.004061
	L-PuA	R-Lob IV	3.64	0.008313	0.023046	L-PuA	R-Lob IV	2.84	0.025201	0.045656
	L-PuA	R-Lob V	3.02	0.01933	0.042352	L-PuA	R-Lob V	2.97	0.020922	0.038957
						L-PuL	L-Lob IV	3.25	0.014043	0.028153
						L-PuL	R-Lob IV	2.87	0.023868	0.043609
						L-PuL	R-Lob VI	3.7	0.007677	0.017308
	L-PuM	R-Lob I-III	3.5	0.010001	0.026162	L-PuM	L-Lob IV	2.93	0.022055	0.040737
						L-PuM	R-Lob V	3.67	0.007995	0.017863
	R-MGN	L-Lob I-III	3.04	0.018805	0.041464	R-MGN	L-Lob IV	3.31	0.012944	0.02639
	R-MGN	L-Lob IV	3.24	0.014161	0.033454	R-MGN	L-Lob V	2.88	0.023819	0.043557
	R-MGN	R-Lob IV	3.35	0.012231	0.030543	R-MGN	R-Lob IV	3.76	0.007058	0.01609
						R-MGN	R-Lob V	3.26	0.013837	0.027765
	R-LGN	L-Lob IV	3.1	0.017266	0.03878	R-LGN	L-Lob IV	2.95	0.021381	0.039707
						R-LGN	L-Lob V	2.92	0.022357	0.041199
						R-LGN	L-Lob VI	3.82	0.006529	0.015091
						R-LGN	R-Lob IV	3.11	0.016984	0.032909
	R-PuA	L-Lob IV	3.59	0.008808	0.023999	R-LGN	R-Lob V	4.39	0.003209	0.008442
	R-PuA	R-Lob IV	3.95	0.005512	0.017209	R-LGN	R-Lob VI	5.24	0.001204	0.003782
	R-PuM	L-Lob I-III	7.62	0.000124	0.001313	R-PuL	L-Lob IV	3.2	0.015149	0.029976
	R-PuM	R-Lob I-III	6.45	0.00035	0.002595	R-PuM	R-Lob V	2.82	0.02578	0.046469
Basal ganglia	L-Cd	L-PuL	3.69	0.007772	0.022497	L-Cd	L-LGN	4.41	0.003101	0.008201
	L-Cd	L-PuM	2.97	0.020771	0.045370	L-Cd	L-PuA	4.39	0.003178	0.008386
	L-Cd	R-PuL	3.01	0.019747	0.043919	L-Cd	L-PuL	9.39	3.2e-05	0.000259
	L-Cd	R-PuM	3.6	0.008752	0.024508	L-Cd	L-PuM	3.41	0.011314	0.023839
						L-Cd	R-LGN	6.58	0.00031	0.001315
						L-Cd	R-PuA	4.79	0.001985	0.005692
						L-Cd	R-PuL	5.56	0.00085	0.002847
						L-Cd	R-PuM	5.99	0.000549	0.002036
	R-Cd	L-MGN	3.10	0.017207	0.039476	R-Cd	L-LGN	2.8	0.026364	0.047283
						R-Cd	L-PuL	6.56	0.000315	0.001332
						R-Cd	R-LGN	3.22	0.014568	0.028983
						R-Cd	R-PuL	3.81	0.006642	0.015271
	L-Pu	L-PuA	4.09	0.004658	0.015636	L-Pu	L-MGN	9.98	2.2e-05	0.000198
	L-Pu	L-PuL	3.67	0.007914	0.022817	L-Pu	L-LGN	4.42	0.003088	0.008177
	L-Pu	R-LGN	3.21	0.014880	0.035701	L-Pu	L-PuA	4.5	0.002811	0.007547
	L-Pu	R-PuA	3.45	0.010707	0.028283	L-Pu	L-PuL	5.85	0.00063	0.002274
	L-Pu	R-PuL	3.05	0.018693	0.042208	L-Pu	L-PuM	2.98	0.020487	0.038312
	L-Pu	R-PuM	3.04	0.018962	0.042680	L-Pu	R-LGN	8.84	4.8e-05	0.000336
						L-Pu	R-PuA	4.67	0.002282	0.00641
						L-Pu	R-PuL	7.51	0.000136	0.000723
						L-Pu	R-PuM	3.81	0.006631	0.015261
	R-Pu	L-LGN	4.44	0.003014	0.011424	R-Pu	L-MGN	9.17	3.8e-05	0.000292
	R-Pu	L-MGN	4.14	0.004358	0.014863	R-Pu	L-LGN	4.8	0.001961	0.005632
	R-Pu	L-PuA	5.55	0.000863	0.004869	R-Pu	L-PuA	3.97	0.005362	0.012837
	R-Pu	L-PuL	3.45	0.010651	0.028208	R-Pu	L-PuL	5.68	0.000753	0.002596
	R-Pu	L-PuI	4.76	0.002064	0.008773	R-Pu	L-PuM	3.36	0.012038	0.025069
	R-Pu	R-LGN	4.45	0.002985	0.011352	R-Pu	R-LGN	5.72	0.000723	0.002518
	R-Pu	R-PuA	4.81	0.001939	0.008454	R-Pu	R-PuA	4.04	0.004949	0.012023
	R-Pu	R-PuL	3.84	0.006386	0.019513	R-Pu	R-PuL	7.29	0.000164	0.000827
	R-Pu	R-PuM	4.48	0.002865	0.010998	R-Pu	R-PuM	4.34	0.003403	0.008838
	R-Pu	R-PuI	2.97	0.020907	0.045586
	L-Pd	L-PuA	4.45	0.002967	0.011344	L-Pd	L-LGN	4.93	0.001702	0.004966
	L-Pd	L-PuM	3.84	0.006372	0.019497	L-Pd	L-PuA	5.13	0.001355	0.004117
	L-Pd	R-PuA	8.86	0.000047	0.000676	L-Pd	L-PuL	5.34	0.001075	0.003417
	L-Pd	R-PuM	4.42	0.003078	0.011604	L-Pd	L-PuM	6.35	0.000386	0.001566
	L-Pd	R-PuI	4.62	0.002437	0.009916	L-Pd	L-PuI	2.86	0.024505	0.044546
						L-Pd	R-MGN	2.79	0.027014	0.048168
						L-Pd	R-LGN	5.16	0.001309	0.004034
						L-Pd	R-PuA	3.89	0.005953	0.013956
						L-Pd	R-PuL	3.69	0.007751	0.017407
						L-Pd	R-PuM	5.4	0.001005	0.003239
						L-Pd	R-PuI	6.74	0.000268	0.001183
	R-Pd	L-PuA	7.31	0.000161	0.001524	R-Pd	L-MGN	5.01	0.001556	0.004615
	R-Pd	L-PuL	5.06	0.001462	0.007063	R-Pd	L-LGN	6.74	0.000268	0.001183
	R-Pd	R-LGN	3.87	0.006135	0.019046	R-Pd	L-PuA	7.37	0.000153	0.000784
	R-Pd	R-PuA	5.14	0.001332	0.006663	R-Pd	L-PuL	6.85	0.000241	0.0011
	R-Pd	R-PuL	5.33	0.001083	0.005806	R-Pd	L-PuM	3.54	0.009499	0.020529
	R-Pd	R-PuM	3.58	0.008925	0.024861	R-Pd	L-PuI	3.02	0.019293	0.036543
						R-Pd	R-MGN	3.55	0.00932	0.020254
						R-Pd	R-LGN	7.56	0.000131	0.000699
						R-Pd	R-PuA	7.38	0.000152	0.00078
						R-Pd	R-PuL	10.52	1.5e-05	0.00016
						R-Pd	R-PuM	5.23	0.001207	0.003785
						R-Pd	R-PuI	4.59	0.002524	0.006958
Cortical areas	L-INS	L-PuL	3.65	0.008134	0.023170	L-INS	L-MGN	3.1	0.017337	0.033443
	L-INS	R-LGN	4.09	0.004655	0.015636	L-INS	L-LGN	3.69	0.007736	0.017393
	L-INS	R-PuL	3.16	0.015848	0.037315	L-INS	L-PuA	9.05	4.1e-05	0.000307
						L-INS	L-PuL	6.74	0.000267	0.001183
						L-INS	R-MGN	4.53	0.002692	0.007323
						L-INS	R-LGN	3.9	0.005882	0.013819
						L-INS	R-PuA	7.45	0.000143	0.000749
						L-INS	R-PuL	7.21	0.000176	0.000866
						L-INS	R-PuM	4.77	0.00203	0.005807
	R-INS	L-LGN	3.02	0.019316	0.043203	R-INS	L-MGN	4.22	0.003953	0.009952
	R-INS	L-PuA	3.31	0.013017	0.032543	R-INS	L-LGN	4.05	0.004888	0.011928
	R-INS	L-PuL	3.33	0.012567	0.031939	R-INS	L-PuA	9.47	3.1e-05	0.000249
	R-INS	R-LGN	3.29	0.013334	0.033080	R-INS	L-PuL	5.84	0.00064	0.002307
	R-INS	R-PuA	3.32	0.012701	0.032165	R-INS	R-MGN	4.43	0.003035	0.008057
	R-INS	R-PuL	3.84	0.006341	0.019429	R-INS	R-LGN	5.06	0.001464	0.004404
						R-INS	R-PuA	8.21	7.7e-05	0.000471
						R-INS	R-PuL	9.84	2.4e-05	0.000207
						R-INS	R-PuM	5.35	0.00106	0.003384
						R-INS	R-PuI	2.76	0.02828	0.04995
						L-IPL	L-MGN	4.44	0.003006	0.008001
						L-IPL	L-LGN	2.79	0.026974	0.048137
						L-IPL	L-PuL	2.91	0.022655	0.041626
						L-IPL	L-PuM	4.21	0.00399	0.010032
						L-IPL	L-PuI	6.81	0.000252	0.00114
	R-IPL	L-PuI	4.79	0.001996	0.008598	R-IPL	L-LGN	4.82	0.001927	0.00554
	R-IPL	R-LGN	3.44	0.010879	0.028558	R-IPL	L-PuA	3.93	0.005665	0.013455
	R-IPL	R-PuL	2.92	0.022299	0.047975	R-IPL	L-PuL	4.55	0.002632	0.007201
	R-IPL	R-PuM	3.56	0.009266	0.025581	R-IPL	L-PuM	3.29	0.013274	0.026836
	R-IPL	R-PuI	3.31	0.012887	0.032358	R-IPL	L-PuI	4.67	0.002283	0.00641
						R-IPL	R-MGN	3.19	0.015172	0.029995
						R-IPL	R-LGN	5.51	0.0009	0.002961
						R-IPL	R-PuA	3.92	0.005766	0.01362
						R-IPL	R-PuL	4.49	0.002834	0.007599
						R-IPL	R-PuM	4.74	0.002102	0.005987
						R-IPL	R-PuI	3.39	0.011662	0.0245
	L-SPL	L-PuA	4.67	0.002299	0.009484	L-SPL	L-PuI	4.38	0.003238	0.008501
	L-SPL	L-PuL	3.13	0.016611	0.038451
	L-SPL	R-PuA	3.64	0.008323	0.023552
	L-SPL	R-PuL	3.29	0.013340	0.033080
	R-SPL	L-PuA	5.19	0.001261	0.006456	R-SPL	L-PuI	4.34	0.003417	0.008859
	R-SPL	L-PuL	3.62	0.008496	0.023946	R-SPL	R-PuI	4.52	0.002729	0.007371
	R-SPL	R-LGN	4.51	0.002758	0.010699
	R-SPL	R-PuA	5.00	0.001559	0.007360
	R-SPL	R-PuL	4.51	0.002758	0.010699
	R-SPL	R-PuI	2.95	0.021371	0.046343
	L-Cun	L-LGN	6.01	0.000536	0.003541	L-Cun	L-LGN	4.2	0.004012	0.010061
	L-Cun	L-PuI	4.27	0.003719	0.013273	L-Cun	R-LGN	3.79	0.00679	0.015555
	L-Cun	R-MGN	3.73	0.007371	0.021605	L-Cun	R-PuI	7.83	0.000104	0.000587
	L-Cun	R-LGN	7.24	0.000172	0.001597	R-Cun	L-LGN	3.94	0.005593	0.01333
	L-Cun	R-PuI	5.68	0.000754	0.004375	R-Cun	R-MGN	2.77	0.027692	0.049131
	R-Cun	L-LGN	7.71	0.000115	0.001203	R-Cun	R-LGN	4.07	0.00473	0.011595
	R-Cun	L-PuI	3.79	0.006839	0.020387	R-Cun	R-PuI	7.15	0.000185	0.000902
	R-Cun	R-MGN	4.07	0.004747	0.015859
	R-Cun	R-LGN	6.77	0.000260	0.002109
	R-Cun	R-PuI	7.18	0.000180	0.001642
	L-LING	L-LGN	7.18	0.000180	0.001642	L-LING	L-MGN	3.71	0.007549	0.017062
	L-LING	L-PuI	6.29	0.000409	0.002934	L-LING	L-LGN	7.05	0.000203	0.000965
	L-LING	R-MGN	5.25	0.001192	0.006264	L-LING	L-PuI	4.45	0.00296	0.007903
	L-LING	R-LGN	6.28	0.000410	0.002934	L-LING	R-MGN	2.78	0.027294	0.048546
	L-LING	R-PuI	7.56	0.000131	0.001321	L-LING	R-LGN	6.21	0.000439	0.001713
						L-LING	R-PuI	13.61	3e-06	5.1e-05
	R-LING	L-LGN	6.42	0.000362	0.002659	R-LING	L-MGN	2.95	0.021418	0.039742
	R-LING	L-PuI	3.85	0.006307	0.019374	R-LING	L-LGN	6.48	0.000339	0.001411
	R-LING	R-MGN	4.92	0.001708	0.007795	R-LING	L-PuI	3.91	0.005817	0.013683
	R-LING	R-LGN	7.00	0.000212	0.001860	R-LING	R-MGN	2.79	0.026974	0.048137
	R-LING	R-PuI	7.19	0.000179	0.001642	R-LING	R-LGN	6.53	0.000324	0.001367
						R-LING	R-PuI	16.57	1e-06	2.3e-05
	L-PCAL	L-LGN	11.54	0.000008	0.000253	L-PCAL	L-MGN	3.62	0.008476	0.018724
	L-PCAL	L-PuI	2.98	0.020393	0.044835	L-PCAL	L-LGN	10.24	1.8e-05	0.000179
	L-PCAL	R-LGN	7.76	0.000111	0.001182	L-PCAL	L-PuA	3.53	0.009553	0.020616
	L-PCAL	R-PuI	3.97	0.005407	0.017312	L-PCAL	L-PuL	3.93	0.005671	0.013455
						L-PCAL	L-PuI	3.99	0.005254	0.012649
						L-PCAL	R-MGN	3.51	0.009859	0.021169
						L-PCAL	R-LGN	11.36	9e-06	0.000109
						L-PCAL	R-PuA	3.55	0.009376	0.020348
						L-PCAL	R-PuL	3.45	0.010725	0.022756
						L-PCAL	R-PuM	3.29	0.013361	0.026986
						L-PCAL	R-PuI	8.86	4.7e-05	0.000336
	R-PCAL	L-LGN	18.90	0.000000	0.000062	R-PCAL	L-MGN	3.34	0.012373	0.025692
	R-PCAL	L-PuI	3.02	0.019300	0.043203	R-PCAL	L-LGN	11.19	1e-05	0.000115
	R-PCAL	R-LGN	7.48	0.000139	0.001378	R-PCAL	L-PuA	3.93	0.005706	0.013509
	R-PCAL	R-PuI	6.57	0.000313	0.002422	R-PCAL	L-PuL	3.8	0.006712	0.015414
						R-PCAL	L-PuI	3.86	0.00624	0.014517
						R-PCAL	R-MGN	3.32	0.012805	0.026334
						R-PCAL	R-LGN	10.14	2e-05	0.000185
						R-PCAL	R-PuA	3.89	0.005991	0.01403
						R-PCAL	R-PuL	4.24	0.00386	0.009798
						R-PCAL	R-PuM	4.11	0.004493	0.011066
						R-PCAL	R-PuI	11.46	9e-06	0.000104
	L-PCG	L-MGN	4.11	0.004492	0.015223	L-PCG	L-MGN	5.83	0.000641	0.002308
	L-PCG	L-LGN	3.79	0.006843	0.020387	L-PCG	L-PuA	3.42	0.01106	0.023396
	L-PCG	L-PuA	11.25	0.000010	0.000274	L-PCG	L-PuI	2.87	0.024107	0.043897
	L-PCG	L-PuL	4.31	0.003503	0.012799	L-PCG	R-MGN	4.06	0.00479	0.011703
	L-PCG	L-PuM	3.13	0.016598	0.038451	L-PCG	R-PuA	4.02	0.005047	0.012232
	L-PCG	L-PuI	5.00	0.001561	0.007360	L-PCG	R-PuL	3.32	0.012832	0.026346
	L-PCG	R-MGN	3.70	0.007634	0.022217	L-PCG	R-PuI	3.08	0.017813	0.034145
	L-PCG	R-LGN	3.01	0.019794	0.043919
	L-PCG	R-PuA	6.52	0.000329	0.002504
	L-PCG	R-PuL	4.28	0.003676	0.013175
	L-PCG	R-PuI	4.79	0.002000	0.008598
	R-PCG	L-MGN	4.72	0.002158	0.009096	R-PCG	L-MGN	5.58	0.000836	0.002816
	R-PCG	L-LGN	4.30	0.003563	0.012933	R-PCG	L-PuA	3.18	0.015581	0.030546
	R-PCG	L-PuA	8.31	0.000072	0.000925	R-PCG	R-MGN	3.47	0.010425	0.02225
	R-PCG	L-PuL	4.28	0.003639	0.013095	R-PCG	R-PuA	3.74	0.007225	0.016382
	R-PCG	L-PuM	3.34	0.012361	0.031604	R-PCG	R-PuL	3.3	0.013053	0.026565
	R-PCG	L-PuI	5.78	0.000676	0.004087	R-PCG	R-PuI	2.97	0.020718	0.038643
	R-PCG	R-MGN	3.95	0.005518	0.017587
	R-PCG	R-PuA	5.98	0.000552	0.003618
	R-PCG	R-PuL	3.82	0.006540	0.019748
	R-PCG	R-PuM	10.10	0.000020	0.000392
	R-PCG	R-PuI	5.13	0.001351	0.006682
	L-PoCG	L-MGN	3.23	0.014544	0.035211	L-PoCG	L-MGN	6.07	0.000504	0.00189
	L-PoCG	L-PuA	5.55	0.000856	0.004847	L-PoCG	L-PuA	4.23	0.003881	0.009818
	L-PoCG	L-PuM	3.77	0.006972	0.020741	L-PoCG	L-PuL	4.87	0.001809	0.005216
	L-PoCG	L-PuI	3.64	0.008241	0.023427	L-PoCG	R-MGN	5.72	0.00072	0.002511
						L-PoCG	R-PuA	4.32	0.003461	0.008944
						L-PoCG	R-PuL	3.92	0.005745	0.013587
						L-PoCG	R-PuM	2.93	0.022153	0.040858
	R-PoCG	L-MGN	3.00	0.019883	0.044013	R-PoCG	L-MGN	4.38	0.003252	0.008527
	R-PoCG	L-PuA	4.87	0.001816	0.008064	R-PoCG	L-PuA	2.87	0.023934	0.043692
	R-PoCG	L-PuI	4.17	0.004198	0.014455	R-PoCG	R-MGN	4.16	0.00424	0.010514
	R-PoCG	R-MGN	4.20	0.004030	0.014054	R-PoCG	R-PuA	3.47	0.010439	0.022258
	R-PoCG	R-PuA	6.21	0.000441	0.003115
	R-PoCG	R-PuL	3.36	0.012089	0.030982
	R-PoCG	R-PuM	3.93	0.005660	0.017986
	R-PoCG	R-PuI	3.57	0.009109	0.025243
	L-PrCG	L-MGN	4.89	0.001765	0.007889	L-PrCG	L-MGN	8.12	8.3e-05	0.000494
	L-PrCG	L-LGN	3.10	0.017279	0.039514	L-PrCG	L-PuA	5.28	0.001145	0.003611
	L-PrCG	L-PuA	4.36	0.003330	0.012336	L-PrCG	L-PuL	5.46	0.000942	0.00307
	L-PrCG	R-LGN	3.94	0.005632	0.017923	L-PrCG	R-MGN	5.76	0.000691	0.002431
	L-PrCG	R-PuA	3.02	0.019437	0.043430	L-PrCG	R-PuA	5.23	0.001213	0.003799
						L-PrCG	R-PuL	4.6	0.002475	0.00684
						L-PrCG	R-PuM	3.36	0.012062	0.025095
	R-PrCG	L-MGN	4.54	0.002669	0.010486	R-PrCG	L-MGN	5.48	0.000926	0.003023
	R-PrCG	L-LGN	2.91	0.022634	0.048550	R-PrCG	L-PuA	3.9	0.005917	0.013886
	R-PrCG	L-PuA	5.52	0.000887	0.004950	R-PrCG	L-PuL	3.4	0.011415	0.024029
	R-PrCG	L-PuI	5.51	0.000901	0.005005	R-PrCG	R-MGN	4.53	0.002714	0.00735
	R-PrCG	R-LGN	4.38	0.003246	0.012128	R-PrCG	R-PuA	4.2	0.004028	0.010081
	R-PrCG	R-PuA	5.22	0.001231	0.006363	R-PrCG	R-PuL	4.71	0.002193	0.006189
	R-PrCG	R-PuL	3.67	0.007926	0.022820
	R-PrCG	R-PuI	5.79	0.000670	0.004062
